# Supplementary material for: Polymer-Solvent Interactions in Modified Starches Pastes–Electrokinetic, Dynamic Light Scattering, Rheological and Low Field Nuclear Magnetic Resonance Approach
Source: Polymers (Basel). 2022 Jul 22;14(15):2977. doi: 10.3390/polym14152977 (PMC9331432; doi:10.3390/polym14152977)
Supplement: Supplementary file 1 [file polymers-14-02977-s001.zip]

Archive with 1 entries (1 files):
- polymers-1816717-supplementary.pdf
